# Supplementary material for: Vulnerability of peri‑urban and residential areas to landscape fires in Greece: Evidence by wildland-urban interface data
Source: Data Brief. 2020 Jul 14;31:106025. doi: 10.1016/j.dib.2020.106025 (PMC7372015; doi:10.1016/j.dib.2020.106025)
Supplement: Supplementary file 1 [file mmc1.zip]

Archive with 1 entries (1 files):
- Appendix1.rar
